# Supplementary material for: Fatty acid desaturases link cell metabolism pathways to promote proliferation of Epstein-Barr virus-infected B cells
Source: PLoS Pathog. 2025 May 22;21(5):e1012685. doi: 10.1371/journal.ppat.1012685 (PMC12143519; doi:10.1371/journal.ppat.1012685)
Supplement: S1 File — (A) Raw data corresponding to Fig 1C. (B) Uncropped Western blots corresponding to Fig 1E. (C) Raw data corresponding to Fig 1F. (ZIP) [file ppat.1012685.s007.zip › S1_File/A_Fig1C.xlsx]

## Sheet: Sheet1
Rel. RNA Abundance
Days Post Infection	SCD			FADS2
0	5.986	5.901	6.426	7.497	5.457	5.296
2	12.559	12.701	12.511	11.204	10.532	10.453
4	13.459	13.451	13.485	12.5	11.972	12.231
7	13.251	13.377	13.466	12.248	12.189	12.153
14	13.145	13.131	13.238	12.076	12.11	12.232
21	13.264	13.357	13.287	12.56	12.481	12.545
28	13.242	13.304	13.261	12.482	12.319	12.475
