# Supplementary material for: Fatty acid desaturases link cell metabolism pathways to promote proliferation of Epstein-Barr virus-infected B cells
Source: PLoS Pathog. 2025 May 22;21(5):e1012685. doi: 10.1371/journal.ppat.1012685 (PMC12143519; doi:10.1371/journal.ppat.1012685)
Supplement: S1 File — (A) Raw data corresponding to Fig 1C. (B) Uncropped Western blots corresponding to Fig 1E. (C) Raw data corresponding to Fig 1F. (ZIP) [file ppat.1012685.s007.zip › S1_File/C_Fig1F.xlsx]

## Sheet: Sheet1
EBNA2 on/off RNA seq data: Presented as FPKM
	EBNA2 OFF			EBNA2 ON
SCD	203.754	53.6384	41.829	4376.34	2058.04	1551.55
FADS2	1214.69	676.31	753.943	2991.58	2302.03	2113.35
MYC	112.652	118.937	119.366	3667.84	3546.77	3742.39
MTHFD2	230.202	199.395	199.963	2578.82	2304.01	2376.64
