# Supplementary material for: Fatty acid desaturases link cell metabolism pathways to promote proliferation of Epstein-Barr virus-infected B cells
Source: PLoS Pathog. 2025 May 22;21(5):e1012685. doi: 10.1371/journal.ppat.1012685 (PMC12143519; doi:10.1371/journal.ppat.1012685)
Supplement: S2 File — (A) Raw data corresponding to Fig 2A, B. (B) Raw data corresponding to Fig 2C–D. (C) Raw data corresponding to Fig 2E. (D) Raw data corresponding to Fig 2F–G. (E) Raw data corresponding to Fig 2H. (F) Raw data corresponding to Fig 2I. (G) Raw data corresponding to Figs 2J, K and S4. (ZIP) [file ppat.1012685.s008.zip]

Archive with 7 entries (7 files):
- S2_File/A_Fig2A-B.xlsx
- S2_File/B_Fig2C-D.xlsx
- S2_File/C_Fig2E.xlsx
- S2_File/D_Fig2F-G.xlsx
- S2_File/E_Fig2H.csv
- S2_File/F_Fig2I.xlsx
- S2_File/G_Fig2J-K_S4Fig.xlsx
