# Supplementary material for: Fatty acid desaturases link cell metabolism pathways to promote proliferation of Epstein-Barr virus-infected B cells
Source: PLoS Pathog. 2025 May 22;21(5):e1012685. doi: 10.1371/journal.ppat.1012685 (PMC12143519; doi:10.1371/journal.ppat.1012685)
Supplement: S2 File — (A) Raw data corresponding to Fig 2A, B. (B) Raw data corresponding to Fig 2C–D. (C) Raw data corresponding to Fig 2E. (D) Raw data corresponding to Fig 2F–G. (E) Raw data corresponding to Fig 2H. (F) Raw data corresponding to Fig 2I. (G) Raw data corresponding to Figs 2J, K and S4. (ZIP) [file ppat.1012685.s008.zip › S2_File/A_Fig2A-B.xlsx]

## Sheet: Sheet1
Rel. Cell Numbers
Day	DMSO				1nM A939572				10nM A939572				50nM A939572				100nM A939572				1µM A939572				5µM A939572				10µM A939572
	LCL1191	LCL1225	LCL1247	LCL1248	LCL1191	LCL1225	LCL1247	LCL1248	LCL1191	LCL1225	LCL1247	LCL1248	LCL1191	LCL1225	LCL1247	LCL1248	LCL1191	LCL1225	LCL1247	LCL1248	LCL1191	LCL1225	LCL1247	LCL1248	LCL1191	LCL1225	LCL1247	LCL1248	LCL1191	LCL1225	LCL1247	LCL1248
0	211071	182910	170794	189335	211071	182910	170794	189335	211071	182910	170794	189335	211071	182910	170794	189335	211071	182910	170794	189335	211071	182910	170794	189335	211071	182910	170794	189335	211071	182910	170794	189335
1	684336	515631	448148	536010	664576	483642	454414	546261	702334	533516	459466	543996	674239	511306	454049	545590	607934	515999	483402	535105	613680	472223	430278	494030	479000	485781	332997	457620	446862	451541	246823	355179
2	1074474	734776	680672	917113	1082227	729909	662131	923293	1155979	738518	662544	952950	1142107	754298	650442	966107	1063696	735920	670855	920741	1044335	686936	662954	889602	999811	620625	599734	826158	860393	609241	552230	780224
3	1691242	933215	947383	1249829	1632885	973621	862760	1211882	1612757	982114	936687	1289814	1372850	997214	894297	1227370	1264233	1064042	861041	1196918	1246598	942316	893844	1123878	1308348	851542	720864	1085398	1200815	732418	660480	957049
4	1170328	940709	1345452	1717806	1395662	818586	1214490	1793759	1199317	854621	1371954	1700440	1002047	904039	1277025	1348791	1020276	775995	1379758	946815	817815	780147	1043872	987162	892760	764660	986353	1218209	996316	714495	861159	1084617
