# Supplementary material for: Fatty acid desaturases link cell metabolism pathways to promote proliferation of Epstein-Barr virus-infected B cells
Source: PLoS Pathog. 2025 May 22;21(5):e1012685. doi: 10.1371/journal.ppat.1012685 (PMC12143519; doi:10.1371/journal.ppat.1012685)
Supplement: S2 File — (A) Raw data corresponding to Fig 2A, B. (B) Raw data corresponding to Fig 2C–D. (C) Raw data corresponding to Fig 2E. (D) Raw data corresponding to Fig 2F–G. (E) Raw data corresponding to Fig 2H. (F) Raw data corresponding to Fig 2I. (G) Raw data corresponding to Figs 2J, K and S4. (ZIP) [file ppat.1012685.s008.zip › S2_File/B_Fig2C-D.xlsx]

## Sheet: Sheet1
Rel. Cell Numbers
Day Post Treatment	DMSO				10nM SC26196				100nM SC26196				500nM SC26196				1µM SC26196				5µM SC26196				10µM SC26196				20µM SC26196
	LCL1191	LCL1225	LCL1247	LCL1248	LCL1191	LCL1225	LCL1247	LCL1248	LCL1191	LCL1225	LCL1247	LCL1248	LCL1191	LCL1225	LCL1247	LCL1248	LCL1191	LCL1225	LCL1247	LCL1248	LCL1191	LCL1225	LCL1247	LCL1248	LCL1191	LCL1225	LCL1247	LCL1248	LCL1191	LCL1225	LCL1247	LCL1248
0	211071	182910	170794	189335	211071	182910	170794	189335	211071	182910	170794	189335	211071	182910	170794	189335	211071	182910	170794	189335	211071	182910	170794	189335	211071	182910	170794	189335	211071	182910	170794	189335
1	466870	527486	672399	517022	482865	543486	652772	516059	486460	535480	654836	525566	457690	545784	689446	553141	464393	512895	627961	518190	420373	430868	605004	505113	309539	355112	555720	481514	207382	261524	439819	369626
2	1056525	698847	573709	882242	1032729	672908	653984	846444	1042281	701780	633223	882649	1102539	715683	654945	825601	1088961	659177	657875	880698	1008787	642682	610232	784454	978532	574469	516316	707129	799502	488797	428880	536143
3	1533333	882564	849582	1244049	1508617	896897	812191	1247394	1536471	913358	833278	1244911	1620675	897990	879243	1226521	1554894	700384	909352	1239948	1471538	653433	852632	1126067	1344035	596227	723849	948792	1173315	471392	529279	737844
4	1534002	905110	1201753	1743441	1542318	1132123	1121879	1680672	1571964	1101602	1194640	1645288	1442339	1134328	1204939	1664898	1503169	1157038	1214692	1577980	1409786	1018609	1127377	1584771	1164180	857170	852217	1509176	934600	620980	732289	1486141
