# Supplementary material for: Fatty acid desaturases link cell metabolism pathways to promote proliferation of Epstein-Barr virus-infected B cells
Source: PLoS Pathog. 2025 May 22;21(5):e1012685. doi: 10.1371/journal.ppat.1012685 (PMC12143519; doi:10.1371/journal.ppat.1012685)
Supplement: S2 File — (A) Raw data corresponding to Fig 2A, B. (B) Raw data corresponding to Fig 2C–D. (C) Raw data corresponding to Fig 2E. (D) Raw data corresponding to Fig 2F–G. (E) Raw data corresponding to Fig 2H. (F) Raw data corresponding to Fig 2I. (G) Raw data corresponding to Figs 2J, K and S4. (ZIP) [file ppat.1012685.s008.zip › S2_File/C_Fig2E.xlsx]

## Sheet: Sheet1
Rel. Cell Number
Day Post Treatment	DMSO			5µM SCDI			10µM SCDi			10µM FADS2i			20µM FADS2i			5µM SCDi + 10µM FADS2i			10µM SCDi + 10µM FADS2i			10µM SCDi + 20µM FADS2i
	LCL1191	LCL1225	LCL1247	LCL1191	LCL1225	LCL1247	LCL1191	LCL1225	LCL1247	LCL1191	LCL1225	LCL1247	LCL1191	LCL1225	LCL1247	LCL1191	LCL1225	LCL1247	LCL1191	LCL1225	LCL1247	LCL1191	LCL1225	LCL1247
0	98618	131400	182190	98618	131400	182190	98618	131400	182190	98618	131400	182190	98618	131400	182190	98618	131400	182190	98618	131400	182190	98618	131400	182190
1	517270	398733	397917	471658	387323	386883	452172	402995	368708	479575	430813	363780	452819	345951	329269	480422	349736	328531	499706	339380	334313	447627	316207	324504
2	1102850	770700	617351	1118192	717152	632447	771707	610497	520359	1103969	649272	578772	940067	546490	524270	922474	542161	492446	909407	504664	451508	743528	421075	407372
3	1230487	1147753	794957	959367	909779	681757	880383	791745	606369	1314000	936569	633359	1061544	695997	564943	845080	652297	531572	890092	578823	503871	730145	453951	433446
4	1535531	1605846	1920705	1082317	1432580	1376468	947277	1174238	1198883	1044253	1419322	2045996	894464	1106249	1757207	720594	940805	828518	688116	811762	1237805	545875	685808	529786
