# Supplementary material for: Fatty acid desaturases link cell metabolism pathways to promote proliferation of Epstein-Barr virus-infected B cells
Source: PLoS Pathog. 2025 May 22;21(5):e1012685. doi: 10.1371/journal.ppat.1012685 (PMC12143519; doi:10.1371/journal.ppat.1012685)
Supplement: S2 File — (A) Raw data corresponding to Fig 2A, B. (B) Raw data corresponding to Fig 2C–D. (C) Raw data corresponding to Fig 2E. (D) Raw data corresponding to Fig 2F–G. (E) Raw data corresponding to Fig 2H. (F) Raw data corresponding to Fig 2I. (G) Raw data corresponding to Figs 2J, K and S4. (ZIP) [file ppat.1012685.s008.zip › S2_File/E_Fig2H.csv]

		DMSO	DMSO	DMSO	DMSO	10μM SCD1i	10μM SCD1i	10μM SCD1i	10μM SCD1i	20μM FADS2i	20μM FADS2i	20μM FADS2i	20μM FADS2i	10μM SCD1i+20μM FADS2i	10μM SCD1i+20μM FADS2i	10μM SCD1i+20μM FADS2i	10μM SCD1i+20μM FADS2i
Live Cell %		93	98	88	91	93	93	83	86	85	95	81	88	77	87	79	80
Cell Number		1120000	1510000	973000	1120000	722000	1180000	696000	570000	607000	1610000	732000	654000	507000	1010000	560000	466000
