# Supplementary material for: Fatty acid desaturases link cell metabolism pathways to promote proliferation of Epstein-Barr virus-infected B cells
Source: PLoS Pathog. 2025 May 22;21(5):e1012685. doi: 10.1371/journal.ppat.1012685 (PMC12143519; doi:10.1371/journal.ppat.1012685)
Supplement: S2 File — (A) Raw data corresponding to Fig 2A, B. (B) Raw data corresponding to Fig 2C–D. (C) Raw data corresponding to Fig 2E. (D) Raw data corresponding to Fig 2F–G. (E) Raw data corresponding to Fig 2H. (F) Raw data corresponding to Fig 2I. (G) Raw data corresponding to Figs 2J, K and S4. (ZIP) [file ppat.1012685.s008.zip › S2_File/F_Fig2I.xlsx]

## Sheet: Sheet1
Normalized numbers of proliferating B cells
Days Post-Infection	DMSO						10µM A939572						20µM sc-26196						A939572 + sc-26196
	Tx1284	Tx1284	Tx1284	Tx-1286	Tx1286	Tx1286	Tx1284	Tx1284	Tx1284	Tx-1286	Tx1286	Tx1286	Tx1284	Tx1284	Tx1284	Tx-1286	Tx1286	Tx1286	Tx1284	Tx1284	Tx1284	Tx-1286	Tx1286	Tx1286
4	100	100	100	100	100	100	40.8204	30.0077	34.3599	73.9171	103.079	89.9769	11.1901	11.9134	12.9954	64.0033	64.3377	87.3871	6.98678	2.63102	2.52521	68.2008	69.9058	76.0613
7	100	100	100	100	100	100	41.3511	53.7899	65.4668	81.5508	99.2648	117.686	39.6378	34.7071	44.8746	52.0789	77.4434	84.2893	33.7422	12.4905	17.9231	47.4259	43.1351	65.8556
10	100	100	100	100	100	100	44.1397	46.0097	40.5881	46.1706	39.8716	39.243	54.9928	52.9998	16.1825	47.8457	40.5244	44.4939	22.0641	20.0466	15.0181	16.4039	10.7946	15.6122
