# Supplementary material for: Fatty acid desaturases link cell metabolism pathways to promote proliferation of Epstein-Barr virus-infected B cells
Source: PLoS Pathog. 2025 May 22;21(5):e1012685. doi: 10.1371/journal.ppat.1012685 (PMC12143519; doi:10.1371/journal.ppat.1012685)
Supplement: S2 File — (A) Raw data corresponding to Fig 2A, B. (B) Raw data corresponding to Fig 2C–D. (C) Raw data corresponding to Fig 2E. (D) Raw data corresponding to Fig 2F–G. (E) Raw data corresponding to Fig 2H. (F) Raw data corresponding to Fig 2I. (G) Raw data corresponding to Figs 2J, K and S4. (ZIP) [file ppat.1012685.s008.zip › S2_File/G_Fig2J-K_S4Fig.xlsx]

## Sheet: Sheet1
# CTV- Cells: 3-day CpG Stim
DMSO				10μM SCD1i				20μM FADS2i				10μM SCD1i+20μM FADS2i				Unstimulated
118.405	176.405	727.974	504.482	30.845	40.508	235.459	163.18	27.692	39.5	130.406	101.031	7.892	9.755	27.496	27.65	3.978	5.916	12.883	20.832
# CTV- Cells: 5-day CpG Stim
DMSO				10μM SCD1i				20μM FADS2i				10μM SCD1i+20μM FADS2i				Unstimulated
3126.91	2526.3	5688.16	4762.66	1243.57	1280.79	3411.73	3533.92	275.637	218.79	827.586	1127.19	86.215	124.25	320.068	332.808	15.15	9.93	20.9475	26.7975
# CTV- Cells: 3-day CD40 Stim
DMSO				10μM SCD1i				20μM FADS2i				10μM SCD1i+20μM FADS2i				Unstimulated
55.328	65.142	276.193	215.391	6.3765	17.658	68.635	83.16	19.76	18.43	54.544	80.729	0.4885	0	5.781	17.352	3.978	5.916	12.883	20.832
# CTV- Cells: 5-day CD40 Stim
DMSO				10μM SCD1i				20μM FADS2i				10μM SCD1i+20μM FADS2i				Unstimulated
795.588	614.48	1402.24	1043.64	560.232	402.57	714.327	878.912	473.22	307.52	731.584	811.689	178.572	185.368	333.48	279.321	15.15	9.93	20.9475	26.7975
