# Supplementary material for: Fatty acid desaturases link cell metabolism pathways to promote proliferation of Epstein-Barr virus-infected B cells
Source: PLoS Pathog. 2025 May 22;21(5):e1012685. doi: 10.1371/journal.ppat.1012685 (PMC12143519; doi:10.1371/journal.ppat.1012685)
Supplement: S3 File — (A) Gating strategy corresponding to flow cytometry data displayed in Fig 3B, C. (B) Complete flow cytometry dot plots at 3 days post transfection, corresponding to Fig 3B, C. (C) Complete flow cytometry dot plots at 10 days post transfection, corresponding to Fig 3B, C. (D) Raw data corresponding to Fig 3D. (E) Uncropped Western blot corresponding to Fig 3E. (ZIP) [file ppat.1012685.s009.zip › S3_File/D_Fig3C-D.xlsx]

## Sheet: Sheet1
% CD46-
Days	CD46 KO				CD46+SCD KO				CD46+FADS2 KO				CD46+SCD+FADS2 KO				CD46+MDM2 KO
3	6.1	17.4	10.1	19.8	4	5.4	6.6	9.4	4.9	7	11.5	11.3	1.8	3.6	0.7	13.1	0.5	0.5	4.5	3.3
5	7.08	19.4	11.5	21.2	4.47	6.77	7.19	10.7	6.27	7.91	11.2	12.5	1.96	3.26	0.95	10.8	0.4	0.49	2.14	2.27
7	7	19.6	10.6	20	4	6.2	5.5	7.8	6.2	7.8	9.7	11.2	1.4	2.6	0.4	7.5	0.4	0.2	0.9	0.8
10	6.7	19	11.1	20.8	3.8	4.9	4.5	6.6	5.8	7.7	9.8	10.6	0.9	1.4	0.4	4.8	0.2	0.2	0.4	0.4
CD46- Normalized Cell Counts
Days	CD46 KO				CD46+SCD KO				CD46+FADS2 KO				CD46+SCD+FADS2 KO				CD46+MDM2 KO
3	1203.93	3570.02	1404.08	2792.4	959.85	1072.35	698.74	1245.18	1197.07	1579.59	1566.13	1588.16	445.408	752.922	83.1285	1620.36	78.2495	101.97	622.716	432.887
5	2406.91	7296.57	2148.79	4945.04	1652.77	2550.24	1642.19	2240.72	2467.81	3147.31	2631.76	2800.36	800.28	1284.94	198.364	2523.66	148.05	203.837	480.69	464.046
7	5351.22	10247.1	3774.96	8579.49	2420.64	5028.35	2619.7	3173.95	5700.6	6281.35	5267.63	6339.79	1380.4	2223.29	126.016	3896.64	250.236	197.7	550.2	369.42
10	21232	40846.9	23276.3	45105.4	10868.8	16358.1	11091.5	13710.5	18905	24500.9	24545.1	25706.1	3548.38	3504	681.12	13165.8	693.912	779.688	1200.8	994.392
