# Supplementary material for: Fatty acid desaturases link cell metabolism pathways to promote proliferation of Epstein-Barr virus-infected B cells
Source: PLoS Pathog. 2025 May 22;21(5):e1012685. doi: 10.1371/journal.ppat.1012685 (PMC12143519; doi:10.1371/journal.ppat.1012685)
Supplement: S4 File — (A) Raw data corresponding to Fig 4B, C. (B) Gating strategy corresponding to flow cytometry data in Fig 4D, E. (C) Complete flow cytometry dot plots corresponding to Fig 4D, E. (D) Raw data corresponding to Fig 4D, E. (E) Raw data corresponding to Fig 4F. (F) Raw data corresponding to Fig 4G. (G) Gating strategy for Annexin-V measurement, corresponding to Fig 4H. (H) Gating strategy for cleaved caspase 3/7 measurement, corresponding to Fig 4H. (I) Raw data corresponding to Fig 4H. (ZIP) [file ppat.1012685.s010.zip]

Archive with 9 entries (9 files):
- S4_File/A_Fig4B-C.xlsx
- S4_File/B_Fig4_D_GatingStrategy.pdf
- S4_File/C_Fig4_D.pdf
- S4_File/D_Fig4D-E.csv
- S4_File/E_Fig4F.csv
- S4_File/F_Fig4G.xlsx
- S4_File/G_Fig4H_Annexin.pdf
- S4_File/H_Fig4H_Caspase.pdf
- S4_File/I_Fig4H.xls
