# Supplementary material for: Fatty acid desaturases link cell metabolism pathways to promote proliferation of Epstein-Barr virus-infected B cells
Source: PLoS Pathog. 2025 May 22;21(5):e1012685. doi: 10.1371/journal.ppat.1012685 (PMC12143519; doi:10.1371/journal.ppat.1012685)
Supplement: S4 File — (A) Raw data corresponding to Fig 4B, C. (B) Gating strategy corresponding to flow cytometry data in Fig 4D, E. (C) Complete flow cytometry dot plots corresponding to Fig 4D, E. (D) Raw data corresponding to Fig 4D, E. (E) Raw data corresponding to Fig 4F. (F) Raw data corresponding to Fig 4G. (G) Gating strategy for Annexin-V measurement, corresponding to Fig 4H. (H) Gating strategy for cleaved caspase 3/7 measurement, corresponding to Fig 4H. (I) Raw data corresponding to Fig 4H. (ZIP) [file ppat.1012685.s010.zip › S4_File/A_Fig4B-C.xlsx]

## Sheet: Sheet1
Trypan Viable Cell Counts
BSA				200 μM Palmitate				300 μΜ Palmitate				500 μM Palmitate
1840000	2040000	1390000	1170000	1410000	1440000	921000	837000	1090000	1040000	560000	701000	413000	549000	173000	267000
Trypan- Cell Percentages
BSA				200 μM Palmitate				300 μΜ Palmitate				500 μM Palmitate
95	94	89	93	92	95	90	90	88	89	78	79	63	64	50	65
