# Supplementary material for: Fatty acid desaturases link cell metabolism pathways to promote proliferation of Epstein-Barr virus-infected B cells
Source: PLoS Pathog. 2025 May 22;21(5):e1012685. doi: 10.1371/journal.ppat.1012685 (PMC12143519; doi:10.1371/journal.ppat.1012685)
Supplement: S4 File — (A) Raw data corresponding to Fig 4B, C. (B) Gating strategy corresponding to flow cytometry data in Fig 4D, E. (C) Complete flow cytometry dot plots corresponding to Fig 4D, E. (D) Raw data corresponding to Fig 4D, E. (E) Raw data corresponding to Fig 4F. (F) Raw data corresponding to Fig 4G. (G) Gating strategy for Annexin-V measurement, corresponding to Fig 4H. (H) Gating strategy for cleaved caspase 3/7 measurement, corresponding to Fig 4H. (I) Raw data corresponding to Fig 4H. (ZIP) [file ppat.1012685.s010.zip › S4_File/E_Fig4F.csv]

Live Cell %
μM Palmitate	DMSO	DMSO	DMSO	DMSO	10 μM A939572	10 μM A939572	10 μM A939572	10 μM A939572	20 μM sc-26196	20 μM sc-26196	20 μM sc-26196	20 μM sc-26196	10 μM A939572+20 μM sc-26196	10 μM A939572+20 μM sc-26196	10 μM A939572+20 μM sc-26196	10 μM A939572+20 μM sc-26196
0	93	98	88	91	93	93	83	86	85	95	81	88	77	87	79	80
50	87	97	88	94	80	95	78	88	84	95	86	85	67	86	52	71
100	89	97	78	93	71	88	59	73	67	93	62	90	44	59	36	58
200	78	92	63	78	11	74	43	55	34	80	39	59	4	41	27	45
