# Supplementary material for: Fatty acid desaturases link cell metabolism pathways to promote proliferation of Epstein-Barr virus-infected B cells
Source: PLoS Pathog. 2025 May 22;21(5):e1012685. doi: 10.1371/journal.ppat.1012685 (PMC12143519; doi:10.1371/journal.ppat.1012685)
Supplement: S4 File — (A) Raw data corresponding to Fig 4B, C. (B) Gating strategy corresponding to flow cytometry data in Fig 4D, E. (C) Complete flow cytometry dot plots corresponding to Fig 4D, E. (D) Raw data corresponding to Fig 4D, E. (E) Raw data corresponding to Fig 4F. (F) Raw data corresponding to Fig 4G. (G) Gating strategy for Annexin-V measurement, corresponding to Fig 4H. (H) Gating strategy for cleaved caspase 3/7 measurement, corresponding to Fig 4H. (I) Raw data corresponding to Fig 4H. (ZIP) [file ppat.1012685.s010.zip › S4_File/F_Fig4G.xlsx]

## Sheet: Sheet1
Rel. Cell Number
Time Post Treatment (Hrs)	DMSO				10 μM SCD Inhib.				20 μΜ FADS2 Inhib.				10 μM SCD Inhib.+20 μM FADS2 Inhib.
24	1240000	493000	1240000	910000	950000	300000	823000	568000	751000	253000	921000	740000	356000	161000	566000	407000
48	1460000	1730000	2080000	1130000	1180000	680000	1310000	687000	1040000	878000	1450000	852000	396000	270000	497000	294000
72	2890000	2930000	2650000	2620000	1360000	793000	676000	772000	1500000	1110000	809000	715000	95500	57900	109000	219000
