# Supplementary material for: Fatty acid desaturases link cell metabolism pathways to promote proliferation of Epstein-Barr virus-infected B cells
Source: PLoS Pathog. 2025 May 22;21(5):e1012685. doi: 10.1371/journal.ppat.1012685 (PMC12143519; doi:10.1371/journal.ppat.1012685)
Supplement: S5 File — (A) Raw data corresponding to Fig 5A–C. (B) Raw data corresponding to Figs 5D, E and S6. (C) Raw data corresponding to Fig 5F. (D) Raw data corresponding to Fig 5G, H. (E) Raw data corresponding to Fig 5I. (ZIP) [file ppat.1012685.s011.zip]

Archive with 5 entries (5 files):
- S5_File/A_Fig5A-C.xlsx
- S5_File/B_Fig5D-E_S6-Fig.xlsx
- S5_File/C_Fig5F.xlsx
- S5_File/D_Fig5G-H.xlsx
- S5_File/E_Fig5I.xlsx
