# Supplementary material for: Fatty acid desaturases link cell metabolism pathways to promote proliferation of Epstein-Barr virus-infected B cells
Source: PLoS Pathog. 2025 May 22;21(5):e1012685. doi: 10.1371/journal.ppat.1012685 (PMC12143519; doi:10.1371/journal.ppat.1012685)
Supplement: S5 File — (A) Raw data corresponding to Fig 5A–C. (B) Raw data corresponding to Figs 5D, E and S6. (C) Raw data corresponding to Fig 5F. (D) Raw data corresponding to Fig 5G, H. (E) Raw data corresponding to Fig 5I. (ZIP) [file ppat.1012685.s011.zip › S5_File/A_Fig5A-C.xlsx]

## Sheet: Sheet1
Rel. Cell Number: 72hr Treatment
		DMSO				10 μM A939572				20 μM sc-26196				10 μM A939572+20 μM sc-26196
BSA		1870000	3650000	4770000	6240000	2230000	2810000	3290000	3200000	2040000	1410000	3800000	4090000	981000	493000	747000	955000
100 μM Oleate		2800000	1700000	5040000	5310000	1140000	1330000	3880000	4260000	605000	884000	3340000	4600000	252000	197000	1120000	1350000
100 μM Palmitate		3540000	1860000	4330000	4180000	916000	630000	701000	1140000	451000	205000	466000	383000	80200	59800	186000	223000
100 μM Palmitate+20 μM Oleate		1860000	1480000	5440000	5210000	3240000	1670000	3330000	3310000	1660000	967000	3280000	2580000	213000	122000	422000	380000
100 μM Palmitate+50 μM Oleate		1890000	2880000	5180000	4960000	3110000	3470000	4550000	4830000	2550000	2840000	5120000	6060000	633000	427000	736000	654000
100 μM Palmitate+100 μM Oleate		3310000	2670000	6970000	6690000	3080000	2680000	4330000	4990000	3810000	1980000	6430000	5600000	1080000	1300000	3290000	2910000
Cytotoxicity: 72hr Treatment
		DMSO				10 μM A939572				20 μM sc-26196				10 μM A939572+20 μM sc-26196
BSA		9670	9890	12100	12500	9030	9130	12300	11800	9320	9140	12300	12200	9390	9440	11800	11600
100 μM Oleate		10800	10600	13800	14000	9510	9740	13200	13100	9030	9110	12900	13700	9100	9120	12500	12400
100 μM Palmitate		13300	12200	14500	14700	20300	18100	18200	19800	23900	20100	19300	22800	26500	20800	19400	20700
100 μM Palmitate+20 μM Oleate		10400	10100	12300	12600	14300	11700	12100	12900	15500	13500	14700	15500	21600	16400	17100	17100
100 μM Palmitate+50 μM Oleate		9520	9880	11900	12600	9790	9930	11300	12300	10300	10600	12100	12600	12700	13400	12300	12700
100 μM Palmitate+100 μM Oleate		9280	9040	12200	12500	9610	9090	11200	11000	9240	8800	11400	11400	9260	9320	11600	11000
Caspase 3/7 Activity: 72hr Treatment
		DMSO				10 μM A939572				20 μM sc-26196				10 μM A939572+20 μM sc-26196
BSA		853000	859000	1010000	1080000	670000	603000	846000	791000	655000	573000	865000	905000	567000	469000	733000	776000
100 μM Oleate		1220000	937000	1320000	1310000	791000	850000	1200000	1300000	750000	752000	1250000	1210000	761000	708000	1220000	1240000
100 μM Palmitate		1010000	903000	1290000	1200000	1600000	1320000	2000000	1990000	1640000	1430000	2310000	2420000	1530000	1380000	1910000	2040000
100 μM Palmitate+20 μM Oleate		745000	658000	928000	1080000	827000	752000	934000	1020000	1030000	975000	1220000	1200000	958000	1030000	1230000	1290000
100 μM Palmitate+50 μM Oleate		747000	726000	973000	967000	604000	628000	921000	961000	751000	750000	1030000	992000	731000	777000	915000	915000
100 μM Palmitate+100 μM Oleate		662000	634000	964000	1010000	565000	525000	901000	926000	624000	601000	912000	958000	525000	562000	909000	953000
