# Supplementary material for: Fatty acid desaturases link cell metabolism pathways to promote proliferation of Epstein-Barr virus-infected B cells
Source: PLoS Pathog. 2025 May 22;21(5):e1012685. doi: 10.1371/journal.ppat.1012685 (PMC12143519; doi:10.1371/journal.ppat.1012685)
Supplement: S5 File — (A) Raw data corresponding to Fig 5A–C. (B) Raw data corresponding to Figs 5D, E and S6. (C) Raw data corresponding to Fig 5F. (D) Raw data corresponding to Fig 5G, H. (E) Raw data corresponding to Fig 5I. (ZIP) [file ppat.1012685.s011.zip › S5_File/B_Fig5D-E_S6-Fig.xlsx]

## Sheet: Sheet1
FAME analysis of lipid concentrations		**All numbers refer to concentrations in ug/mL
Metadata: donor#_treatment_time
Sample	Methyl_Hexanoate	Methyl_Octanoate	Methyl_Decanoate	Methyl_Undecanoate	Methyl_Laurate	Methyl_Tridecanoate	Methyl_Myristate	Methyl_myristoleate	Methyl_pentadecanoate	Methyl_cis-10-pentadecenoate	Methyl_Palmitate	Methyl_palmitoleate	Methyl_heptadecanoate	cis-10-Heptadecanoic_acid_methyl_ester	Methyl_stearate	trans-9-elaidic_acid_methyl_ester	cis-9-oleic_acid_methyl_ester	methyl_linolelaidate	methyl_linoleate	Methyl_arachidate	methyl_gamma_linolenate	Methyl_cis-11-eicosenoate	methyl_linolenate	methyl_behenate	methyl-cis-8,11,14-eicosadienoic	methyl_erucate	methyl_tricosanoate	cis-13,16-docosadienoic_acid_methyl_ester	methyl_tetracosanoate	cis-5,8,11,14,17-eicosapentaenoic_acid	docosahexaenoic_acid			Total
1303_DMSO_48hr	-0.163423	0	0	0.00339341	0.0851384	0.0242669	24.3681	0	0.0174955	0.323569	9.44156	0	0.0555983	0.471455	5.92271	0	0.245737	0.114451	0.118541	0.09408	0	0	5.45003	0.179858	0.115714	NA	0	0	0	0	0.00520618			46.8735
1303_DMSO_72hr	-0.163041	0	0	0.0023433	0.0903925	0.0267532	25.5098	0	0.0267334	0.263167	12.6169	0	0.110207	0.526882	7.86389	0	0.310785	0	0.139535	0.140166	0	0	6.47209	0.172021	0	0	0	0	0	0	-0.00663855			54.102
1303_SCDi_FADS2i_48hr	-0.162992	0	0.00846587	0.00318537	0.0880519	0.0210714	15.4688	0	0.0509688	0.316951	8.92534	0	0.172288	0.635985	5.99622	0	1.22759	0.153207	0.335215	0.146168	0	0	7.02666	0.296427	0	NA	0	-0.0144658	0	-0.140686	0.453207			41.0077
1303_SCDi_FADS2i_72hr	-0.163941	0	0.000406428	0.00680862	0.103541	0.030458	30.2548	0	0.0432419	0.405742	12.3075	0	0.142696	0.328625	7.77896	0	1.08639	0	0.301674	0.14914	0	0	6.60596	0.253463	0	NA	0	-0.0163869	0	-0.131813	0.39768			59.885
1343_DMSO_48hr	-0.163485	0	0	0.00285305	0.190462	0.0237019	23.8073	0	0.0152074	0.268801	9.69326	0	0.0594793	0.417709	6.34486	0	0.0408029	0.142321	0.0909727	0.109733	0	0	6.59393	0.169919	0	0	0	0	0	0	0			47.8078
1343_DMSO_72hr	-0.16247	0	-0.000484935	0.00205374	0.053249	0.0225977	23.4707	0	0.0307775	0.313191	11.1305	0	0.0727618	0.468133	6.7319	0	1.04099	0.0987579	0.163657	0.113188	0	0	4.81513	0.136076	0.204758	NA	0	-0.0250058	0	0	0.164451			48.8449
1343_SCDi_FADS2i_48hr	-0.161975	0	0.00735286	0.0113629	0.113229	0.0291155	28.6927	0	0.0585488	0.372815	14.5492	0	0.13331	0.52115	9.49498	0	2.16549	0.130912	0.557747	0.148507	-0.000131432	0	6.31951	0.59867	0	NA	0	0.018142	0	0.0815219	1.0319			64.8741
1343_SCDi_FADS2i_72hr	-0.163337	0	0	0.00759299	0.206504	0.0311669	30.035	0	0.0446647	0.729463	14.9217	0	0.113071	0.554913	9.43847	0	1.22369	0.142395	0.368641	0.153145	0	0	7.02918	0.302605	0	NA	0	-0.0114046	0	-0.140641	0.475618			65.4624
1390_DMSO_48hr	-0.163792	0	-0.000729851	0	0.116218	0.023867	21.5679	0	0.0252235	0.253517	9.56707	0	0.0659856	0.404845	6.3302	0	0.279589	0.12509	0.105794	0.103336	0	0	6.47676	0.167285	0	NA	0	0	0	0	0.00635825			45.4545
1390_DMSO_72hr	-0.163812	0	-0.00131346	0	0.0779791	0.0233859	23.3681	0	0.0164515	0	9.66255	0	0.0591734	0.411366	6.50581	0	0.23903	0	0.0940779	0.106975	0	0	6.94103	0.148402	0	NA	0	0	0	0	-0.00461418			47.4846
1390_SCDi_FADS2i_48hr	-0.162941	0	0.000721955	0	0.0749986	0.020085	18.8781	0	0.026946	0.294534	8.4658	0	0.0740077	0.434451	5.62436	0	0.633776	0.11424	0.226422	0.103595	0	0	5.54977	0.173398	0.235502	NA	0	-0.024128	0	-0.191505	0.221002			40.7732
1390_SCDi_FADS2i_72hr	-0.163753	0	0.00394441	0	0.11824	0.0241512	22.6533	0	0.0375344	0.365871	10.7971	0	0.141398	0.655344	7.29638	0	0.912957	0.11975	0.33	0.14526	0	0	5.73292	0.254684	0	NA	0	-0.0108005	0	-0.13121	0.414921			49.698
1391_DMSO_48hr	-0.163807	0	0	0.00753696	0.164163	0.0306134	28.0625	0	0.0583489	0	15.4973	0	0.106875	0.325405	8.96641	0	1.67699	0.147069	0.263963	0.157545	0	0.177941	7.34081	0.323241	0	NA	0	0.00373863	0	-0.160367	0.522786			63.509
1391_DMSO_72hr	-0.16353	0	0	0.0020124	0.0770463	0.020781	19.933	0	0.0265025	0	10.066	0	0.0681379	0.403351	6.18557	0	0.626864	0.139574	0.171789	0.125062	0	0	6.95384	0.186124	0	NA	0	0	0	0	0.0498224			44.8719
1391_SCDi_FADS2i_48hr	-0.162693	0	0.000212288	0	0.13243	0.0197725	18.5699	0	0.0178479	0.242882	7.90638	0	0.0990025	0.483812	5.47886	0	0.1612	0.160379	0.128158	0.109338	0	0	6.95772	0.161133	0	NA	0	0	0	0	0.0130898			40.4795
1391_SCDi_FADS2i_72hr	-0.163574	0	-0.00125603	0	0.0731299	0.0192769	19.5395	0	0.0173432	0.274296	8.7396	0	0.0686669	0.458484	5.99602	0	0.264698	0.157315	0.183825	0.112214	0	0	6.89068	0.177354	0.128374	NA	0	0	0	0	0.0620727			42.998
