# Supplementary material for: Fatty acid desaturases link cell metabolism pathways to promote proliferation of Epstein-Barr virus-infected B cells
Source: PLoS Pathog. 2025 May 22;21(5):e1012685. doi: 10.1371/journal.ppat.1012685 (PMC12143519; doi:10.1371/journal.ppat.1012685)
Supplement: S5 File — (A) Raw data corresponding to Fig 5A–C. (B) Raw data corresponding to Figs 5D, E and S6. (C) Raw data corresponding to Fig 5F. (D) Raw data corresponding to Fig 5G, H. (E) Raw data corresponding to Fig 5I. (ZIP) [file ppat.1012685.s011.zip › S5_File/C_Fig5F.xlsx]

## Sheet: Sheet 1
XF Seahorse OCR Data
Time (minutes)	1303-DMSO-48							1343-DMSO-48							1303-S+F-48							1343-S+F-48							1303-DMSO-72							1343-DMSO-72							1303-S+F-72
1.30806	257.417	304.364	301.075	295.029	255.407	233.164	238.008	284.458	302.886	300.077	301.212	294.35	303.637	283.823	172.746	159.256	244.254	198.762	191.4	200.565	178.578	140.49	162.745	162.515	162.427	169.941	156.807	169	186.405	137.973	212.607	203.735	242.396	203.733	239.236	141.443	159.358	188.686	205.551	227.435	206.897	201.651	126.21	119.266	149.335	133.013	166.273	143.536	117.001
7.79325	252.791	278.275	283.394	270.091	234.481	212.263	229.631	276.489	282.185	285.265	285.574	284.841	292.037	273.411	175.317	158.11	248.549	201.127	200.722	202.854	183.227	138.152	158.466	163.045	161.337	170.04	155.84	169.963	182.17	129.705	200.569	192.738	228.484	192.208	225.89	138.57	152.259	175.933	191.372	210.229	190.363	190.692	126.162	116.564	154.517	137.73	168.598	148.167	121.691
14.2779	253.416	272.965	277.904	265.436	231.506	206.14	227.073	277.139	276.686	281.613	282.159	282.53	288.823	271.606	170.391	159.84	249.41	204.624	204.251	201.431	186.104	139.018	159.042	161.642	161.418	170.579	158.466	170.231	181.778	126.889	196.331	191.361	224.54	186.097	221.286	135.373	151.976	171.977	187.739	206.962	188.192	188.235	126.528	117.031	157.806	141.125	172.966	150.004	123.874
20.8838	96.1098	101.07	89.9137	93.2842	89.1416	70.5094	79.5766	111.531	97.9612	96.0497	95.8357	106.711	98.5062	80.6577	92.2539	78.8064	129.946	103.956	114.249	108.419	84.1293	53.0729	59.1106	63.1104	63.8385	68.5379	58.1167	62.9622	83.6149	44.9566	77.5293	72.2887	74.487	86.8227	84.6353	60.9683	63.9859	74.7848	84.8102	85.8737	73.0304	82.5623	105.043	59.3166	85.0286	70.9924	90.4895	82.9769	52.6057
27.3796	84.1464	97.8853	90.2776	89.0021	88.4006	68.9593	71.7162	91.524	98.9485	103.085	97.9081	91.831	97.4781	89.036	65.2116	61.4466	96.6187	74.2256	76.6755	72.485	49.8943	47.0281	56.4347	64.0779	62.2406	66.0414	60.4992	59.8073	70.6574	44.1028	75.1747	69.7602	75.3086	80.6732	76.7223	55.1937	62.5379	73.1745	80.8796	84.8002	74.4526	79.8503	70.7498	50.8849	64.6422	52.777	65.4438	67.681	45.933
33.8742	87.6523	100.966	94.9616	92.9285	90.3105	72.8183	77.8881	101.068	110.069	115.915	108.565	104.818	110.481	102.616	62.4837	60.1605	98.4779	73.3454	74.6246	71.5683	51.2239	49.0314	58.1279	64.7927	63.4587	64.878	63.3316	62.3874	68.6815	44.5865	77.4735	71.9877	78.5575	83.5223	81.4741	58.5259	67.181	78.038	84.2	91.1241	79.6901	85.5074	59.7091	49.0867	59.6045	53.4835	64.3248	66.4209	46.4374
40.4595	42.2144	59.7492	45.6374	45.8271	52.4517	38.4788	40.2055	36.6202	45.3726	48.7584	45.9888	41.9898	45.8375	39.8137	30.2641	33.136	53.71	36.7347	38.8176	36.0911	12.7246	20.2853	24.9906	23.3103	32.6235	31.0844	34.0206	31.692	35.047	16.85	44.5276	37.7921	37.8743	51.4209	42.5787	25.8254	29.8949	42.4739	48.4449	45.7956	39.0834	42.8144	28.645	26.3547	29.8391	27.7308	33.5622	37.206	23.873
46.9537	39.5337	55.1453	45.2589	44.316	48.7778	36.5286	38.1066	33.9614	41.8537	47.0401	44.1304	38.867	42.6913	38.5193	27.0338	31.526	49.6351	34.3976	36.6918	34.7131	11.1051	17.9785	22.4524	24.6962	33.4185	27.9505	33.5416	29.9965	31.2702	15.386	41.6995	36.803	35.859	49.2568	40.3064	23.2316	28.1496	39.1791	36.5998	43.9573	39.2885	41.4036	25.6835	25.7644	27.0287	27.1968	32.9749	36.7749	21.8696
53.4478	36.8435	51.1629	40.6961	43.9121	47.9092	35.91	36.7522	31.5743	39.6228	44.7293	42.4829	36.8307	40.5046	35.5069	24.5921	31.2316	45.8829	32.2777	34.3934	33.5584	9.25539	18.4854	21.981	30.5544	34.0791	26.5762	30.9499	29.3835	30.1222	14.4328	40.2192	34.9118	34.1975	47.6437	39.2662	21.2586	25.994	37.1482	34.5158	42.247	38.0849	39.8313	25.3839	24.0325	25.3959	26.7786	32.3741	35.0334	21.1446
59.9486	35.4121	48.4278	37.3844	41.2376	44.3798	35.6201	35.8801	30.6576	37.5648	43.8746	40.7634	35.6104	38.1207	34.9812	22.0593	29.088	42.782	30.7868	33.2367	34.9165	7.43808	16.4286	19.6214	26.021	32.1075	25.8086	29.9347	28.084	28.6173	13.319	37.4677	33.4503	33.3769	46.7516	37.6759	22.1104	24.9377	32.6969	33.5893	41.1013	36.3591	37.9704	23.4529	22.7959	24.897	25.4309	31.4539	34.6622	20.0096
66.4465	33.0122	42.9455	36.1745	39.0071	43.1174	36.046	33.526	27.6585	35.7899	40.9461	37.3466	32.7138	36.0339	32.5039	27.0418	27.4653	39.4832	29.2534	30.9744	32.3491	5.77151	15.8211	18.5939	24.572	30.2686	24.2714	27.603	26.9028	27.0615	11.7525	33.9983	31.6529	30.6784	45.38	35.2018	18.9736	22.8829	32.1707	31.8025	39.1035	34.8831	36.3014	21.4067	21.2589	22.752	23.5556	29.2758	32.1864	17.9917
72.9524	31.7422	44.2416	33.6983	37.7199	39.8993	35.4424	31.6214	26.8666	33.5178	37.7559	36.0905	30.9789	35.5391	31.4922	16.6688	26.8078	37.275	27.2951	29.3259	30.6001	4.66971	15.0019	20.1702	25.7298	30.5283	23.2372	26.6642	26.263	25.8914	9.67097	32.2002	30.5535	29.9789	44.9859	33.7172	21.4824	22.4961	30.2286	29.621	37.488	33.2012	35.31	21.3996	20.5905	21.8656	22.2635	29.0594	30.5605	17.8793
79.4397	30.0682	39.2974	32.276	35.5362	36.9019	32.1925	30.5978	24.9699	31.7186	35.3842	33.8063	29.7781	32.9459	29.9331	18.1515	26.2831	36.6252	26.0177	28.458	28.872	3.41824	14.8885	14.1358	36.4959	28.4439	22.5923	25.9144	25.4845	24.9601	8.6852	30.4272	28.3628	28.881	43.3691	32.2556	21.2581	22.4993	28.9382	28.9631	37.117	32.639	34.3604	20.181	19.422	21.1852	20.2655	26.4554	30.1343	17.223
85.9441	28.1226	42.0158	30.2648	34.1591	37.4109	31.7819	29.2783	23.76	30.2544	34.3947	31.5362	27.257	30.7914	27.1412	17.118	23.5684	36.0858	24.3263	26.4991	27.1407	3.28802	13.4261	14.0387	31.5624	26.7342	20.7152	25.9882	23.3017	23.3565	7.37709	29.0349	26.8974	26.6291	42.8355	30.7765	19.3105	20.0506	27.248	27.2788	34.663	31.4242	33.0866	17.4658	18.29	18.9875	19.6255	25.3117	25.9617	15.8711
92.4431	27.7481	40.8386	29.358	32.6755	40.018	29.4117	28.947	22.4027	29.4633	32.9785	31.9031	26.8055	30.974	27.7769	16.9612	23.3296	34.4292	23.7285	24.6566	25.8042	1.52084	13.5716	14.3651	29.8276	25.8086	21.5713	25.8284	24.2791	23.7142	7.18921	28.0195	26.175	27.105	43.0139	30.4466	15.8557	18.678	26.7305	25.8602	33.9511	31.6818	31.9334	17.8376	18.5169	19.371	19.7474	22.6197	26.6891	14.6723
[truncated: 7 more columns]
