# Supplementary material for: Fatty acid desaturases link cell metabolism pathways to promote proliferation of Epstein-Barr virus-infected B cells
Source: PLoS Pathog. 2025 May 22;21(5):e1012685. doi: 10.1371/journal.ppat.1012685 (PMC12143519; doi:10.1371/journal.ppat.1012685)
Supplement: S5 File — (A) Raw data corresponding to Fig 5A–C. (B) Raw data corresponding to Figs 5D, E and S6. (C) Raw data corresponding to Fig 5F. (D) Raw data corresponding to Fig 5G, H. (E) Raw data corresponding to Fig 5I. (ZIP) [file ppat.1012685.s011.zip › S5_File/D_Fig5G-H.xlsx]

## Sheet: Sheet1
XF Seahorse ECAR Data
Time (minutes)	1303-DMSO-48							1343-DMSO-48							1303-S+F-48							1343-S+F-48							1303-DMSO-72							1343-DMSO-72							1303-S+F-72
1.30806	103.083	100.29	104.15	104.797	90.1533	112.274	110.501	107.842	100.642	101.976	103.012	86.2744	97.7604	110.957	99.4147	100.439	102.979	104.344	89.5593	116.121	106.487	71.207	76.1682	90.7773	72.5915	90.8623	86.8921	95.9598	81.8047	63.3427	85.6103	79.4777	86.5145	86.1418	82.3017	65.965	73.0604	82.4488	75.8511	86.9424	86.0489	82.7302	87.8547	83.0805	89.8694	88.6609	84.6474	80.6174	81.7221
7.79325	103.572	97.3747	103.733	113.273	120.109	113.823	111.157	106.891	99.6551	103.285	104.735	95.0171	101.808	117.832	97.8198	94.9239	99.3644	104.137	102.718	110.377	104.569	71.7774	70.5802	82.5217	71.2944	85.1295	86.1536	94.0677	83.821	63.813	84.7653	82.3867	85.7964	87.2734	83.5708	67.3911	73.6717	78.333	90.6198	102.132	89.8588	87.301	87.3049	81.2743	81.9118	87.8247	88.2505	79.3382	79.3745
14.2779	106.607	99.1769	107.032	116.317	117.432	113.688	114.287	109.135	106.551	106.662	107.767	98.3193	105.212	119.24	99.4348	96.1816	102.816	103.533	103.257	112.088	106.076	74.0201	71.6354	82.4934	72.4356	86.5662	85.5747	95.3349	86.4352	66.7087	87.0113	85.184	88.0942	91.0466	87.0112	69.552	75.9913	81.6178	96.5831	101.304	93.3877	89.0582	89.7602	83.1912	82.3046	88.5612	89.9637	82.2403	85.1204
20.8838	152.096	149.279	168.419	164.065	164.778	158.687	157.253	149.774	155.405	167.293	167.603	153.638	164.32	165.472	127.842	129.544	142.461	131.877	127.542	133.068	127.855	114.408	113.46	127.395	122.259	144.67	128.371	139.612	126.158	104.11	141.402	138.947	151.982	147.299	143.903	109.642	121.842	128.347	142.787	153.87	152.642	147.566	100.757	116.195	112.446	122.594	125.903	120.805	120.581
27.3796	147.214	145.749	162.771	156.004	149.364	144.289	143.861	155.77	149.038	157.659	161.285	149.766	156.182	147.128	131.184	128.802	144.975	135.648	129.692	139.379	126.997	115.937	114.696	125.55	119.948	137.368	125.233	133.816	133.28	107.272	138.14	134.351	140.187	139.351	138.937	115.94	121.743	127.793	137.543	143.585	146.876	145.177	116.839	118.851	120.25	126.592	127.215	121.457	116.374
33.8742	156.345	144.82	160.409	154.964	149.113	142.721	156.923	158.389	147.815	159.542	158.719	151.628	156.726	162.283	137.334	125.401	142.922	134.971	131.935	139.572	139.685	121.28	114.895	124.705	118.203	135.612	124.857	138.03	134.747	108.399	136.381	132.141	136.598	136.017	147.058	118.031	121.499	129.275	139.284	145.2	146.193	152.424	124.352	118.791	121.796	126.56	125.608	122.528	130.605
40.4595	151.212	150.865	167.101	159.427	149.459	148.513	158.655	159.412	148.239	161.124	157.553	156.952	168.312	160.711	141.195	133.919	155.919	144.254	133.971	150.528	137.637	121.441	118.398	130.261	124.866	142.758	124.653	141.755	134.963	113.47	143.134	139.478	145.135	145.981	144.784	121.224	127.065	128.589	139.452	149.756	148.822	146.675	133.239	126.681	131.251	133.656	134.443	127.791	127.091
46.9537	147.672	150.27	167.395	155.742	147.781	151.49	160.169	152.065	149.571	156.358	159.14	145.085	155.528	165.566	143.484	130.449	146.036	138.02	132.989	147.12	140.989	122.042	116.914	127.771	122.739	139.686	126.234	144.213	129.3	112.041	140.9	136.133	137.973	140.284	136.903	119.401	123.937	127.334	135.451	143.859	141.231	142.989	131.29	124.492	125.597	131.671	130.778	122.635	127.866
53.4478	156.464	149.278	170.544	157.739	158.709	156.716	161.943	157.599	153.881	158.435	159.702	150.017	157.91	165.152	144.456	131.672	141.526	139.551	136.039	149.188	141.184	121.313	115.454	129.898	123.2	142.562	131.218	146.561	135.797	113.246	140.413	134.363	136.103	141.024	150.535	119.355	123.242	129.31	140.043	147.224	144.105	151.755	131.892	126.51	124.359	134.038	131.97	120.744	133.855
59.9486	153.393	148.16	170.343	161.569	162.88	158.195	159.183	155.684	152.662	159.664	162.398	154.907	164.685	161.833	143.295	136.824	140.631	140.041	134.134	150.338	139.714	120.266	117.313	130.257	122.556	141.759	132.738	145.414	134.653	113.789	142.44	131.825	135.349	145.495	153.025	118.227	123.236	129.084	139.993	151.722	146.423	151.793	130.145	125.593	127.64	136.319	134.265	121.562	132.526
66.4465	150.386	145.899	168.107	162.075	161.972	156.087	156.224	152.999	150.049	165.023	163.085	156.276	163.599	159.113	138.753	136.231	140.32	141.142	137.058	149.775	137.52	118.607	117.234	130.473	121.956	140.405	132.241	143.308	132.717	113.55	144.06	132.184	137.058	147.204	150.985	116.681	123.21	128.982	141.207	151.238	150.808	148.809	128.414	124.142	128.498	136.585	133.737	122.668	129.998
72.9524	147.104	144.174	164.342	159.931	160.026	152.512	153.558	150.061	147.698	164.274	161.096	154.601	159.966	156.261	134.993	133.897	137.835	141.566	137.37	147.277	135.126	117.119	115.775	130.531	122.591	137.372	130.716	141.462	130.522	111.531	144.912	131.951	138.517	146.97	148.154	115.132	121.275	128.26	142.061	150.445	149.721	145.959	126.499	122.616	127.482	135.998	138.339	131.401	128.116
79.4397	144.105	141.954	160.645	157.252	157.666	149.797	150.684	147.256	145.195	161.355	159.708	152.063	156.528	152.424	133.13	130.76	139.929	139.964	136.524	144.416	132.692	115.504	115.141	130.898	123.202	138.457	128.813	139.553	128.082	109.724	142.382	132.114	137.823	145.234	145.76	113.747	118.962	127.436	141.208	148.598	147.241	143.869	124.178	120.228	125.568	135.227	137.979	132.587	126.589
85.9441	140.819	138.711	156.987	153.658	154.442	146.614	147.72	143.825	142.289	158.035	156.89	148.97	153.28	149.298	129.981	127.826	140.278	138.125	134.403	141.39	130.088	113.9	112.763	129.654	122.719	137.547	127.906	137.281	125.757	107.748	139.509	131.131	137.237	142.082	143.058	111.923	116.599	125.038	139.362	145.174	144.555	141.374	122.113	118.366	123.514	133.694	137.315	128.831	124.347
92.4431	137.963	136.406	153.727	150.392	150.651	143.802	144.607	140.696	139.447	154.346	153.487	146.131	150.229	146.519	127.68	125.093	141.135	135.455	132.479	138.639	127.204	111.812	111.197	127.803	121.279	135.807	125.657	135.29	123.6	105.841	137.565	130.042	135.911	139.462	140.595	110.237	113.708	122.583	136.875	142.374	141.848	138.629	119.917	116.441	121.592	131.734	135.929	124.935	122.373
[truncated: 7 more columns]
