# Supplementary material for: Fatty acid desaturases link cell metabolism pathways to promote proliferation of Epstein-Barr virus-infected B cells
Source: PLoS Pathog. 2025 May 22;21(5):e1012685. doi: 10.1371/journal.ppat.1012685 (PMC12143519; doi:10.1371/journal.ppat.1012685)
Supplement: S6 File — (A) Raw data corresponding to Fig 6A and 6C. (B) Raw data corresponding to Fig 6B. (ZIP) [file ppat.1012685.s012.zip]

Archive with 2 entries (2 files):
- S6_File/A_Fig6AC.xlsx
- S6_File/B_Fig6B.xlsx
