# Supplementary material for: Fatty acid desaturases link cell metabolism pathways to promote proliferation of Epstein-Barr virus-infected B cells
Source: PLoS Pathog. 2025 May 22;21(5):e1012685. doi: 10.1371/journal.ppat.1012685 (PMC12143519; doi:10.1371/journal.ppat.1012685)
Supplement: S6 File — (A) Raw data corresponding to Fig 6A and 6C. (B) Raw data corresponding to Fig 6B. (ZIP) [file ppat.1012685.s012.zip › S6_File/A_Fig6AC.xlsx]

## Sheet: Sheet1
Rel. Cell Number
Time Post Treatment (Hrs)	DMSO+BSA				10 μM SCD Inhib.+BSA				20 μM FADS2 Inhib.+BSA				10 μM SCD Inhib.+20 μM FADS2 Inhib.+BSA				DMSO+50 μM Palmitate				10 μM SCD Inhib.+50 μM Palmitate				20 μM FADS2 Inhib.+50 μM Palmitate				10 μM SCD Inhib.+20 μM FADS2 Inhib.+50 μM Palmitate				DMSO+100 μM Palmitate				10 μM SCD Inhib.+100 μM Palmitate				20 μM FADS2 Inhib.+100 μM Palmitate				10 μM SCD Inhib.+20 μM FADS2 Inhib.+100 μM Palmitate
24	1380000	1280000	1250000	1120000	911000	695000	912000	842000	746000	799000	902000	985000	554000	519000	620000	607000	1290000	1250000	1170000	1560000	793000	868000	812000	824000	799000	856000	845000	1050000	620000	584000	578000	686000	1370000	1310000	1300000	1200000	959000	864000	912000	1010000	933000	886000	961000	1050000	620000	625000	836000	663000
48	2700000	2760000	2820000	2540000	1860000	1690000	1610000	1680000	1630000	1700000	1590000	1840000	799000	920000	848000	907000	2670000	2470000	2820000	2880000	1410000	1610000	1520000	1550000	1800000	1720000	1760000	2160000	798000	870000	931000	930000	2550000	2560000	2640000	2680000	1260000	1240000	1090000	1440000	1610000	1560000	1740000	1920000	386000	458000	452000	464000
72	5390000	5130000	5430000	5100000	3760000	3980000	3940000	4350000	3850000	3910000	3970000	4220000	1570000	1960000	1690000	1960000	4890000	5260000	4980000	5380000	3310000	2970000	3290000	3170000	3910000	3820000	3730000	4410000	1550000	1410000	1520000	1450000	4180000	4500000	4180000	4940000	1910000	2070000	2100000	2300000	2660000	3410000	2800000	2980000	402000	440000	403000	403000
