# Supplementary material for: Fatty acid desaturases link cell metabolism pathways to promote proliferation of Epstein-Barr virus-infected B cells
Source: PLoS Pathog. 2025 May 22;21(5):e1012685. doi: 10.1371/journal.ppat.1012685 (PMC12143519; doi:10.1371/journal.ppat.1012685)
Supplement: S6 File — (A) Raw data corresponding to Fig 6A and 6C. (B) Raw data corresponding to Fig 6B. (ZIP) [file ppat.1012685.s012.zip › S6_File/B_Fig6B.xlsx]

## Sheet: Sheet1
IBL-1 cells: %CD46-
Time Post Transfection (Days)	CD46 KO				FADS2 KO				MDM2 KO				SCD+FADS2 KO				SCD KO
4	31.2	30	15.3	30.8	11.1	9.34	32.2	31.7	3.38	6.09	4.63	2.16	14.5	13.6	2.72	21.7	6.32	24.3	24.6	20.8
7	30.2	29.1	14.9	31.1	9.56	7.77	31.3	32.6	1.57	1.65	1.53	1.45	8.9	8.4	2.34	14.3	5.04	18.6	18.4	17.5
14	29.4	28.6	13.5	29.5	8.31	6.73	26.8	27.2	0.94	1.13	1.52	1	2.47	2.3	0.42	3.8	2.1	6.93	7.29	5.72
