# Supplementary material for: Fatty acid desaturases link cell metabolism pathways to promote proliferation of Epstein-Barr virus-infected B cells
Source: PLoS Pathog. 2025 May 22;21(5):e1012685. doi: 10.1371/journal.ppat.1012685 (PMC12143519; doi:10.1371/journal.ppat.1012685)
Supplement: S7 File — (A) Uncropped Western blot corresponding to S1 Fig. (B) Raw data corresponding to S2 Fig. (C) Raw data corresponding to S3 Fig. (ZIP) [file ppat.1012685.s013.zip › S7_File/B_S2Fig.xlsx]

## Sheet: Sheet1
S2 Fig Panels A-B
Rel. Cell #: 48hrs Post Treatment
[Inhib] (uM)	SCD1i
0	100	100	100
0.1	96.4813	100.226	86.863
1	78.3201	90.9605	94.2242
5	74.6879	86.2147	84.4847
10	71.2826	109.718	87.2027
20	68.2179	74.9153	83.1257
44	64.4323	60.152	55.3922
50	58.5698	57.0621	65.4587
75	5.15323	14.2373	28.4258
[Inhib] (uM)	FADS2i
0	100	100	100
0.1	98.8649	106.102	100.113
1	103.519	101.017	109.06
5	88.7628	91.7514	95.017
10	82.7469	87.1186	87.2027
20	87.6277	88.4746	88.222
50	88.1952	93.2203	90.487
100	94.7787	101.13	100.34
150	98.9784	96.0452	95.8097
S2 Fig Panels C-E
EC50: 48hr Treatment
[FADS2i]	[SCD1i]
0	48.5
2	19.11
5	14.34
10	18.87
50	0
EC50: 72hr Treatment
[FADS2i]	[SCD1i]
0	40.88
2	23.21
5	24.44
10	19.17
50	0
