# Supplementary material for: Fatty acid desaturases link cell metabolism pathways to promote proliferation of Epstein-Barr virus-infected B cells
Source: PLoS Pathog. 2025 May 22;21(5):e1012685. doi: 10.1371/journal.ppat.1012685 (PMC12143519; doi:10.1371/journal.ppat.1012685)
Supplement: S7 File — (A) Uncropped Western blot corresponding to S1 Fig. (B) Raw data corresponding to S2 Fig. (C) Raw data corresponding to S3 Fig. (ZIP) [file ppat.1012685.s013.zip › S7_File/C_S3Fig.xlsx]

## Sheet: Sheet1
S3 Fig: Normalized qPCR Data
EBNA1
Time Post Treatment (Hrs)	DMSO			10μM SCD1i+20μM FADS2i
48	1	1	1	1.28651	0.779664	1.04774
72	1	1	1		0.625128	0.30326
EBNA2
Time Post Treatment (Hrs)	DMSO			10μM SCD1i+20μM FADS2i
48	1	1	1	1.80523	1.0281	0.882133
72	1	1	1	1.4042	1.1756	2.18966
EBNA3A
Time Post Treatment (Hrs)	DMSO			10μM SCD1i+20μM FADS2i
48	1	1	1	1.25467	1.07507	1.23221
72	1	1	1	0.585376	0.539267	0.2212
LMP1
Time Post Treatment (Hrs)	DMSO			10μM SCD1i+20μM FADS2i
48	1	1	1	1.03248	1.28885	1.06097
72	1	1	1	0.890528	1.52151	2.96593
LMP2A
Time Post Treatment (Hrs)	DMSO			10μM SCD1i+20μM FADS2i
48	1	1	1	0.99954	0.900411	1.19268
72	1	1	1	0.95718	1.08366	0.557535
BZLF1
Time Post Treatment (Hrs)	DMSO			10μM SCD1i+20μM FADS2i
48	1	1	1	1.05244	0.863119	2.15249	-4HT			+4HT
72	1	1	1	0.15479	1.12966	0.755484	1	1	1	3.6211	3.8159	4
BMRF1
Time Post Treatment (Hrs)	DMSO			10μM SCD1i+20μM FADS2i			-4HT			+4HT
48	1	1	1	1.05367	1.05842	0.988434	1	1	1	66.215	78.5027	82.767
72	1	1	1	0.126737	1.02005	0.944381
